# Supplementary material for: A genome-scale metabolic network alignment method within a hypergraph-based framework using a rotational tensor-vector product
Source: Sci Rep. 2018 Nov 6;8:16376. doi: 10.1038/s41598-018-34692-1 (PMC6219566; doi:10.1038/s41598-018-34692-1)
Supplement: Supplementary file 3 — Supplementary data 3 [file 41598_2018_34692_MOESM3_ESM.xlsx]

## Sheet: Supplementary data 3
Supplementary data 3: CID similarity score of the involved metabolites.
	CID_Pair	Similarity_Value
1	1004->1005	0.145833
2	1004->10133	0.00258398
3	1004->1014	0.101695
4	1004->10140	0.0018622
5	1004->1015	0.1875
6	1004->101690	0
7	1004->1017	0.027027
8	1004->101770	0
9	1004->1021	0.015625
10	1004->10214	0.0171306
11	1004->10219885	0
12	1004->1023	0.243243
13	1004->10238	0.0140449
14	1004->1024	0.0106007
15	1004->10267	0.0471204
16	1004->1028	0.015625
17	1004->10313378	0
18	1004->1032	0.0526316
19	1004->10329124	0.00201523
20	1004->1034	0.15
21	1004->1038	0
22	1004->10413	0.0333333
23	1004->1045	0
24	1004->105	0.12069
25	1004->1050	0
26	1004->1051	0.0483871
27	1004->1052	0
28	1004->1053	0.0483871
29	1004->1054	0
30	1004->1055	0.0483871
31	1004->1060	0.0416667
32	1004->1066	0.027027
33	1004->10690	0.0114943
34	1004->107689	0.0416667
35	1004->107722	0
36	1004->107758	0.026455
37	1004->107812	0.0416667
38	1004->10805	0
39	1004->108214	0
40	1004->1088	0.0416667
41	1004->10894570	0
42	1004->10902296	0
43	1004->10918539	0
44	1004->10918995	0.00706215
45	1004->10942192	0.00204778
46	1004->10946654	0
47	1004->110	0.0454545
48	1004->1100	0.230769
49	1004->11005	0.00775194
50	1004->11006912	0.00631579
51	1004->1102	0
52	1004->1103	0
53	1004->11050836	0.0095037
54	1004->111	0.0222222
55	1004->1110	0.0555556
56	1004->1112	0.0333333
57	1004->11170991	0
58	1004->1118	0.25
59	1004->112072	0.00689655
60	1004->1122	0.0333333
61	1004->11222	0
62	1004->1123	0.0689655
63	1004->1130	0
64	1004->1131	0.0255319
65	1004->11318	0
66	1004->1132	0.0244648
67	1004->1135	0
68	1004->11355423	0.000773927
69	1004->1136	0
70	1004->1137	0.0731707
71	1004->11426583	0.0342857
72	1004->1146	0
73	1004->114683	0
74	1004->114935	0.00264317
75	1004->1150	0
76	1004->115098	0.00176056
77	1004->115116	0
78	1004->115254	0.0255319
79	1004->11536759	0.0111732
80	1004->1174	0
81	1004->1175	0
82	1004->1176	0
83	1004->1179	0.00168824
84	1004->118	0
85	1004->11811	0.00775194
86	1004->11850	0
87	1004->1188	0
88	1004->119	0.0333333
89	1004->119033	0
90	1004->119058132	0.0160643
91	1004->119219	0
92	1004->119228	0.00775194
93	1004->119405	0.01
94	1004->1195	0.0860215
95	1004->11954007	0.0133333
96	1004->11954010	0
97	1004->11954026	0.0185185
98	1004->11954042	0.00350877
99	1004->11954043	0.00323625
100	1004->11954058	0.00350877
101	1004->11954059	0.00323625
102	1004->11954078	0.0503597
103	1004->11966110	0.00436681
104	1004->11966111	0.00537996
105	1004->11966123	0.0057971
106	1004->11966124	0.00409207
107	1004->11966145	0.00518807
108	1004->11966146	0.00558269
109	1004->11966155	0.00451467
110	1004->11966158	0.00451467
111	1004->11966160	0.00518807
112	1004->11966162	0.00483384
113	1004->11966163	0.00558269
114	1004->11966166	0.00518807
115	1004->11966169	0.0042261
116	1004->11966171	0.0057971
117	1004->11966172	0.00409207
118	1004->11966173	0.0042261
119	1004->11966175	0.00500626
120	1004->11966177	0.00396432
121	1004->11966179	0.00372613
122	1004->11966192	0.00558269
123	1004->11966197	0.00396432
124	1004->11966204	0.00537996
125	1004->11966205	0.00288081
126	1004->11966212	0.00500626
127	1004->11966216	0.00483384
128	1004->11966220	0.00537996
129	1004->11966267	0.0222222
130	1004->11970	0.015625
131	1004->1198	0.0352941
132	1004->11988266	0.0550459
133	1004->11988267	0.0142631
134	1004->12003287	0
135	1004->12039	0.015625
136	1004->12085802	0
137	1004->121885	0.0183066
138	1004->121893	0.0023015
139	1004->121935	0
140	1004->121947	0.0569106
141	1004->121969	0.026455
142	1004->121992	0.0299145
143	1004->122121	0
144	1004->122250	0.0483871
145	1004->122283	0.0057971
146	1004->122336	0.0169014
147	1004->122356	0
148	1004->122357	0.0857143
149	1004->12310779	0.0114943
150	1004->12358800	0
151	1004->123658	0.0584416
152	1004->123727	0.0130548
153	1004->123743	0
154	1004->123907	0.00530035
155	1004->123912	0.0483871
156	1004->123938	0.015625
157	1004->123991	0.0416667
158	1004->123996	0.00361533
159	1004->124	0.0222222
160	1004->1245	0.01
161	1004->12463319	0.00877193
162	1004->124886	0.010101
163	1004->12599	0.0255319
164	1004->12647	0.027027
165	1004->126747	0.04
166	1004->127370	0.015625
167	1004->128	0.015625
168	1004->12850019	0
169	1004->128869	0.0114943
170	1004->128973	0
171	1004->129	0
172	1004->129297	0.0222222
173	1004->130805	0.0309278
174	1004->133246	0
175	1004->13344694	0.01
176	1004->134490	0.027027
177	1004->135	0.0185185
178	1004->135191	0
179	1004->137	0.0222222
180	1004->13730	0
181	1004->13804	0.0106383
182	1004->13831140	0.00146377
183	1004->13945	0.0309278
184	1004->14080393	0
185	1004->14180	0.0255319
186	1004->145068	0
187	1004->14556929	0.0196078
188	1004->145729	0.028777
189	1004->145742	0.027027
190	1004->145815	0.0185185
191	1004->14917	0
192	1004->149436	0.00351494
193	1004->14985	0
194	1004->150855	0.028777
195	1004->150968	0
196	1004->151104	0.0631579
197	1004->151187	0.101449
198	1004->151276	0
199	1004->151725	0
200	1004->151927	0.122449
201	1004->152441	0.0864198
202	1004->152657	0
203	1004->1549095	0
204	1004->1549098	0.0454545
205	1004->15719509	0.00116347
206	1004->15775275	0.000957854
207	1004->159296	0.0255682
208	1004->15942880	0.0362694
209	1004->15942888	0.00259488
210	1004->15942889	0.00259488
211	1004->15993	0.0183066
212	1004->160433	0
213	1004->160487	0
214	1004->160520	0
215	1004->160556	0.0168539
216	1004->160603	0.0185185
217	1004->16061227	0
218	1004->16061579	0.0141844
219	1004->160617	0.0250896
220	1004->160647	0.0448718
221	1004->160666	0.0159817
222	1004->160913	0.0382166
223	1004->161166	0.00877193
224	1004->161214	0
225	1004->161227	0.0133333
226	1004->161234	0.00617284
227	1004->161500	0.0342857
228	1004->164628	0.0264901
229	1004->164735	0.0387931
230	1004->164800	0.00467017
231	1004->16500	0.00706215
232	1004->165007	0.0382166
233	1004->165130	0.00883392
234	1004->165271	0
235	1004->165388	0.0299145
236	1004->165390	0.0057971
237	1004->165435	0.00558269
238	1004->165436	0.00436681
239	1004->165491	0.00631579
240	1004->166760	0.0214286
241	1004->1669	0
242	1004->16722111	0.00234009
243	1004->16722112	0.00243506
244	1004->167685	0
245	1004->168989	0
246	1004->16950	0.0152284
247	1004->169508	0
248	1004->169621	0.00372613
249	1004->170	0.00381679
250	1004->171	0
251	1004->17106	0
252	1004->171548	0.00775194
253	1004->172313	0.0471204
254	1004->172502	0.00631579
255	1004->173	0.0114943
256	1004->173183	0
257	1004->1738	0.0114943
258	1004->174	0
259	1004->174549	0.0550459
260	1004->17473	0.00895522
261	1004->176	0.0666667
262	1004->177	0
263	1004->17796835	0.01
264	1004->18189	0.0185185
265	1004->1826	0.01
266	1004->18396	0.00670241
267	1004->186	0.1875
268	1004->186004	0.0849057
269	1004->18666812	0.0233463
270	1004->187790	0
271	1004->188324	0.0631579
272	1004->188803	0.0138249
273	1004->188960	0.0483871
274	1004->188966	0.0244648
275	1004->189062	0.015625
276	1004->189122	0.0083682
277	1004->18950	0
278	1004->189741	0.012605
279	1004->19	0.015625
280	1004->190	0
281	1004->192878	0.0133333
282	1004->193305	0.0222222
283	1004->193321	0
284	1004->193425	0.00537996
285	1004->193475	0.0744681
286	1004->193516	0
287	1004->193524	0
288	1004->193735	0.0134933
289	1004->193787	0.122449
290	1004->193886	0.0483871
291	1004->194024	0.0133333
292	1004->194791	0.0033557
293	1004->196427	0.00158061
294	1004->199	0
295	1004->203	0.0133333
296	1004->20841830	0.00877193
297	1004->20843328	0.00456621
298	1004->21122601	0.00216606
299	1004->21122662	0.00201072
300	1004->21145142	0.0864198
301	1004->21587070	0
302	1004->216	0.0631579
303	1004->217	0.0516129
304	1004->218	0
305	1004->21896400	0.122449
306	1004->221493	0.00240964
307	1004->222	0
308	1004->222656	0.0454545
309	1004->222786	0
310	1004->227	0.0185185
311	1004->23327	0.0377358
312	1004->23615404	0.0631579
313	1004->23657851	0.0299145
314	1004->23724458	0.00787402
315	1004->23724459	0.00883392
316	1004->23724463	0.00895522
317	1004->23724466	0.00883392
318	1004->23724484	0
319	1004->23724485	0
320	1004->23724496	0.00148295
321	1004->23724497	0.000901442
322	1004->23724498	0.0003003
323	1004->23724544	0.00877193
324	1004->23724570	0.015625
325	1004->23724571	0
326	1004->23724596	0.0019802
327	1004->23724597	0
328	1004->23724607	0.0483871
329	1004->239	0.0416667
330	1004->243	0.0222222
331	1004->246983	0
332	1004->247	0.027027
333	1004->24755536	0.000957854
334	1004->24755558	0.00266223
335	1004->24755586	0
336	1004->24771808	0.0222222
337	1004->24798681	0.00689655
338	1004->24798711	0.00500626
339	1004->24798720	0.0250896
340	1004->24841	0
341	1004->24883423	0.00467017
342	1004->24883454	0.0115385
343	1004->24883456	0.0232558
344	1004->24892715	0.0136674
345	1004->24892716	0.000509079
346	1004->24892719	0
347	1004->24892720	0.00445765
348	1004->24892721	0.0142096
349	1004->24892723	0.000715478
350	1004->24892725	0.00362757
351	1004->24892729	0
352	1004->24892739	0.00362757
353	1004->249	0
354	1004->250388	0
355	1004->25076	0.0333333
356	1004->25137912	0.0114943
357	1004->25137933	0.0550459
358	1004->25163995	0.0648148
359	1004->2519	0
360	1004->25195379	0.00253004
361	1004->25201427	0.000951978
362	1004->25201749	0.00375657
363	1004->25203497	0.0232558
364	1004->25203768	0.001501
365	1004->25203769	0.0021901
366	1004->252379	0
367	1004->25244751	0
368	1004->25271599	0.00384246
369	1004->25271619	0.0233463
370	1004->264	0.0416667
371	1004->27284	0
372	1004->273	0
373	1004->277	0.0666667
374	1004->278	0.1875
375	1004->280	0
376	1004->281	0
377	1004->284	0.0833333
378	1004->2879	0
379	1004->287955	0
380	1004->289	0
381	1004->2969	0.0133333
382	1004->297	0
383	1004->29936	0
384	1004->300	0.0526316
385	1004->3032849	0.015625
386	1004->3035456	0.0114943
387	1004->3036931	0.0057971
388	1004->305	0
389	1004->3080603	0
390	1004->3080609	0.0526316
391	1004->3080745	0.0569106
392	1004->3081383	0.00518807
393	1004->3081958	0
394	1004->3082032	0.00651997
395	1004->3082089	0
396	1004->3082140	0.00483384
397	1004->3082152	0.00518807
398	1004->3083382	0.00116114
399	1004->311	0.0352941
400	1004->313	0
401	1004->31402	0
402	1004->321	0.00264317
403	1004->3246006	0.0114943
404	1004->327	0.0106007
405	1004->33	0
406	1004->33032	0.0377358
407	1004->33037	0.020202
408	1004->338	0.0185185
409	1004->339	0.24
410	1004->34231	0
411	1004->3469	0.015625
412	1004->34755	0.00277778
413	1004->35717	0
414	1004->379	0.0185185
415	1004->38	0.0185185
416	1004->3893	0.01
417	1004->402	0
418	1004->40473184	0.0382166
419	1004->41635	0.0402299
420	1004->42626838	0.00253593
421	1004->4369188	0
422	1004->439153	0.00525762
423	1004->439155	0.00299401
424	1004->439160	0.0483871
425	1004->439162	0.122449
426	1004->439163	0
427	1004->439167	0.0631579
428	1004->439168	0.122449
429	1004->439174	0
430	1004->439175	0.00373134
431	1004->439176	0
432	1004->439178	0
433	1004->439182	0
434	1004->439183	0.12069
435	1004->439184	0.0631579
436	1004->439186	0
437	1004->439190	0.0631579
438	1004->439191	0.0849057
439	1004->439194	0.0333333
440	1004->439195	0
441	1004->439197	0.00456621
442	1004->439203	0
443	1004->439204	0
444	1004->439205	0
445	1004->439208	0.111111
446	1004->439213	0
447	1004->439215	0.0114943
448	1004->439216	0.015625
449	1004->439220	0.0226629
450	1004->439224	0.00775194
451	1004->439227	0.0222222
452	1004->439230	0.0185185
453	1004->439232	0.0133333
454	1004->439233	0.027027
455	1004->439235	0.027027
456	1004->439236	0.0631579
457	1004->439237	0.00373134
458	1004->439245	0
459	1004->439251	0.0185185
460	1004->439255	0
461	1004->439258	0.020202
462	1004->439260	0
463	1004->439264	0.0114943
464	1004->439269	0.0222222
465	1004->439273	0.0114943
466	1004->439278	0.12069
467	1004->439279	0.0483871
468	1004->439280	0.00775194
469	1004->439281	0
470	1004->439283	0.0232558
471	1004->439284	0.0483871
472	1004->439286	0.0222222
473	1004->439290	0.0232558
474	1004->439303	0.00153061
475	1004->439315	0.0114943
476	1004->439316	0.01
477	1004->439319	0.015625
478	1004->439343	0.0114943
479	1004->439351	0.0114943
480	1004->439357	0
481	1004->439373	0
482	1004->439375	0.0222222
483	1004->439376	0.027027
484	1004->439389	0.015625
485	1004->439394	0.0483871
486	1004->439396	0.0483871
487	1004->439398	0.0631579
488	1004->439399	0.0631579
489	1004->439400	0.0744681
490	1004->439402	0.0222222
491	1004->439406	0.0176991
492	1004->439415	0
493	1004->439418	0.0516129
494	1004->439423	0
495	1004->439427	0.0483871
496	1004->439432	0.0503597
497	1004->439444	0.0471204
498	1004->439446	0.00706215
499	1004->439452	0.0483871
500	1004->439455	0.0362319
501	1004->439456	0.0362319
502	1004->439462	0.0233463
503	1004->439463	0.0328638
504	1004->439468	0.0201613
505	1004->439479	0
506	1004->439480	0.0233463
507	1004->439498	0.015625
508	1004->439503	0
509	1004->439544	0
510	1004->439577	0
511	1004->439586	0
512	1004->439656	0.027027
513	1004->439664	0.001001
514	1004->439695	0.00670241
515	1004->439714	0
516	1004->439744	0.01
517	1004->439762	0.0169014
518	1004->439766	0.0377358
519	1004->439774	0.0133333
520	1004->439788	0.00689655
521	1004->439791	0
522	1004->439833	0.001001
523	1004->439853	0
524	1004->439905	0.0631579
525	1004->439924	0
526	1004->439968	0.0111732
527	1004->440035	0.00219539
528	1004->440043	0.0483871
529	1004->440064	0.0377358
530	1004->440117	0.0471204
531	1004->440160	0.0631579
532	1004->440162	0.027027
533	1004->440179	0.027027
534	1004->440194	0.0483871
535	1004->440211	0.0471204
536	1004->440235	0.0111732
537	1004->440236	0.0503597
538	1004->440248	0.0222222
539	1004->440279	0.0222222
540	1004->440289	0.0273438
541	1004->440298	0.00348189
542	1004->440304	0.0231023
543	1004->440314	0.00348189
544	1004->440333	0.0152284
545	1004->440336	0.00277778
546	1004->440349	0.0152284
547	1004->440364	0.0342857
548	1004->440371	0
549	1004->440377	0.00104712
550	1004->440384	0.0021097
551	1004->440431	0.0550459
552	1004->440460	0.0019802
553	1004->440478	0.020202
554	1004->440558	0
555	1004->440559	0
556	1004->440568	0.0196078
557	1004->440573	0
558	1004->440584	0
559	1004->440641	0.0483871
560	1004->440667	0
561	1004->440670	0
562	1004->440707	0
563	1004->440721	0.00323625
564	1004->440723	0.00704225
565	1004->440728	0
566	1004->440729	0
567	1004->440754	0.0140449
568	1004->440755	0.0113636
569	1004->440772	0.00240964
570	1004->440775	0.00168824
571	1004->440776	0.00264317
572	1004->440784	0.00219539
573	1004->440810	0
574	1004->440840	0.0150943
575	1004->440841	0.0171306
576	1004->440847	0.020979
577	1004->440848	0.015625
578	1004->440850	0
579	1004->440853	0.031746
580	1004->440854	0.031746
581	1004->440873	0.0333333
582	1004->440875	0.0185185
583	1004->440878	0.0222222
584	1004->440892	0.0377358
585	1004->440901	0.0864198
586	1004->440923	0.0171306
587	1004->440932	0
588	1004->440936	0
589	1004->440937	0.0233463
590	1004->440938	0.0214286
591	1004->440962	0.0231023
592	1004->440995	0
593	1004->440996	0.0342857
594	1004->440997	0.0483871
595	1004->441039	0.0114943
596	1004->441260	0.0864198
597	1004->44140569	0.0042261
598	1004->44257	0
599	1004->443198	0.0731707
600	1004->443199	0.00938086
601	1004->443200	0.011976
602	1004->443201	0.0731707
603	1004->443212	0
604	1004->443237	0
605	1004->443244	0.00805369
606	1004->443245	0
607	1004->443429	0.001001
608	1004->443736	0.01
609	1004->443844	0
610	1004->443849	0
611	1004->444097	0.00219539
612	1004->444150	0.0342857
613	1004->444331	0.0214286
614	1004->444412	0.00373134
615	1004->444485	0.00525762
616	1004->444493	0.00626468
617	1004->444679	0
618	1004->444795	0.00416667
619	1004->444899	0.00416667
620	1004->444941	0.0214286
621	1004->444972	0.0555556
622	1004->445049	0.00323625
623	1004->445127	0.00483384
624	1004->445344	0.00500626
625	1004->445354	0
626	1004->445395	0.0127932
627	1004->445675	0.00670241
628	1004->445713	0.028777
629	1004->445794	0.00787402
630	1004->445888	0.00628931
631	1004->445995	0.0462428
632	1004->446013	0.00361533
633	1004->446220	0
634	1004->446357	0
635	1004->446439	0
636	1004->446894	0.0273438
637	1004->446925	0
638	1004->447123	0.0083682
639	1004->447145	0.0149573
640	1004->447277	0.0196078
641	1004->448154	0.0185185
642	1004->448209	0.00484262
643	1004->448348	0.00361533
644	1004->448438	0
645	1004->448457	0.00323625
646	1004->449043	0.00670241
647	1004->449118	0.00537996
648	1004->449304	0.0864198
649	1004->449517	0.00176056
650	1004->449534	0.00537996
651	1004->449538	0.003621
652	1004->457	0
653	1004->46173085	0
654	1004->46173136	0.0416667
655	1004->46173178	0.00636943
656	1004->46173244	0
657	1004->46173345	0.00636943
658	1004->46173705	0.000731351
659	1004->46173708	0.000731351
660	1004->46173738	0.000899011
661	1004->46173742	0
662	1004->46173748	0.0027088
663	1004->46173749	0.000715222
664	1004->46173757	0
665	1004->46173758	0.00149663
666	1004->46173760	0.000789515
667	1004->46173808	0
668	1004->46173938	0
669	1004->46173939	0
670	1004->46173940	0.00456621
671	1004->46173941	0.00416667
672	1004->46174054	0
673	1004->46174065	0.0114943
674	1004->46224536	0.00259488
675	1004->46224537	0.00253004
676	1004->46224539	0.00259488
677	1004->46224544	0.00259488
678	1004->46783527	0.00331675
679	1004->4687	0
680	1004->46906049	0.0382166
681	1004->46906053	0.0387931
682	1004->46942369	0.0569106
683	1004->472	0.00877193
684	1004->473	0.0222222
685	1004->49	0.027027
686	1004->493570	0
687	1004->4971	0.0023015
688	1004->49852422	0.00518807
689	1004->49859612	0.0744681
690	1004->49859700	0.00451467
691	1004->5	0.122449
692	1004->500	0.0185185
693	1004->502	0
694	1004->50986117	0.00266223
695	1004->51	0.0377358
696	1004->511	0.0183066
697	1004->51351778	0
698	1004->5146	0
699	1004->5202	0
700	1004->5280335	0
701	1004->5280344	0
702	1004->5280346	0
703	1004->5280352	0.00219539
704	1004->5280353	0.00219539
705	1004->5280360	0.00323625
706	1004->5280361	0.027027
707	1004->5280363	0.00323625
708	1004->5280374	0
709	1004->5280383	0.00381679
710	1004->5280393	0.020202
711	1004->5280398	0.020202
712	1004->5280411	0.00456621
713	1004->5280427	0.00323625
714	1004->5280435	0
715	1004->5280450	0.00502513
716	1004->5280453	0
717	1004->5280483	0
718	1004->5280489	0
719	1004->5280492	0.00350877
720	1004->5280493	0.0032967
721	1004->5280497	0.00323625
722	1004->5280500	0.031746
723	1004->5280507	0
724	1004->5280516	0.00158061
725	1004->5280523	0.027027
726	1004->5280525	0.0232558
727	1004->5280533	0.031746
728	1004->5280535	0
729	1004->5280536	0
730	1004->5280541	0
731	1004->5280585	0
732	1004->5280591	0.00679117
733	1004->5280595	0.031746
734	1004->5280625	0.0185185
735	1004->5280651	0.00679117
736	1004->5280673	0.0232558
737	1004->5280700	0.00396432
738	1004->5280718	0.015625
739	1004->5280720	0.00416667
740	1004->5280729	0.00456621
741	1004->5280778	0.00350877
742	1004->5280784	0
743	1004->5280788	0
744	1004->5280789	0
745	1004->5280791	0
746	1004->5280795	0
747	1004->5280802	0
748	1004->5280817	0.000901307
749	1004->5280829	0
750	1004->5280831	0.000810373
751	1004->5280832	0
752	1004->5280833	0
753	1004->5280834	0
754	1004->5280835	0
755	1004->5280836	0
756	1004->5280837	0
757	1004->5280838	0
758	1004->5280839	0
759	1004->5280841	0.0133333
760	1004->5280844	0.00502513
761	1004->5280878	0.00351494
762	1004->5280883	0.00299401
763	1004->5280892	0.00350877
764	1004->5280893	0.00350877
765	1004->5280899	0
766	1004->5280934	0.00502513
767	1004->5280971	0
768	1004->5281039	0.027027
769	1004->5281128	0.00456621
770	1004->5281223	0
771	1004->5281230	0
772	1004->5281234	0
773	1004->5281243	0
774	1004->5281327	0
775	1004->5281976	0.0747664
776	1004->5281992	0
777	1004->5281993	0
778	1004->5282172	0.0232558
779	1004->5283142	0.00350877
780	1004->5283144	0.00350877
781	1004->5283146	0.00350877
782	1004->5283147	0.00350877
783	1004->5283157	0.00381679
784	1004->5283202	0.00381679
785	1004->5283203	0.00381679
786	1004->5283204	0.00381679
787	1004->5283205	0.00381679
788	1004->5283546	0
789	1004->5283548	0.00338219
790	1004->5283560	0.0197368
791	1004->5283731	0
792	1004->5283748	0
793	1004->5284270	0
794	1004->5284271	0
795	1004->5287432	0.0138889
796	1004->5287993	0
797	1004->5288705	0.00528169
798	1004->529	0.179487
799	1004->5316080	0.00456621
800	1004->5316113	0.00381679
801	1004->5326875	0.00422535
802	1004->53297366	0
803	1004->533	0
804	1004->53323638	0.0232558
805	1004->53356705	0.00480769
806	1004->53477655	0.0569106
807	1004->535	0.0333333
808	1004->53827506	0.0483871
809	1004->5459780	0.00351494
810	1004->5459802	0.01
811	1004->5459811	0
812	1004->5459822	0.0333333
813	1004->5459949	0.0569106
814	1004->5460041	0
815	1004->5460331	0.0183727
816	1004->5460362	0.015625
817	1004->5460413	0.00396825
818	1004->5460448	0.0731707
819	1004->5460646	0.0197368
820	1004->5462190	0
821	1004->5462234	0.00361533
822	1004->5462235	0.0033557
823	1004->5462259	0.027027
824	1004->5462261	0.027027
825	1004->5462263	0.00348189
826	1004->5462265	0.0328638
827	1004->5462266	0.0309278
828	1004->5462303	0.0333333
829	1004->54670067	0
830	1004->54675756	0.031746
831	1004->54675784	0.027027
832	1004->547	0.0133333
833	1004->54723872	0.0483871
834	1004->5483640	0
835	1004->5496796	0.00508475
836	1004->5497123	0.00416667
837	1004->5497143	0.0057971
838	1004->55289370	0.0185185
839	1004->558	0.0133333
840	1004->561	0.0631579
841	1004->563	0.0333333
842	1004->56928068	0.428571
843	1004->56928099	0.0169014
844	1004->5753	0
845	1004->5754	0
846	1004->5756	0
847	1004->5757	0
848	1004->5779	0
849	1004->5780	0
850	1004->5789	0
851	1004->5793	0
852	1004->58	0.0333333
853	1004->5810	0.0222222
854	1004->5816	0
855	1004->5819	0.00350877
856	1004->5839	0
857	1004->586	0.0222222
858	1004->5862	0.0333333
859	1004->5870	0
860	1004->588	0
861	1004->5881	0
862	1004->5884	0.00707965
863	1004->5886	0.00707965
864	1004->5893	0.00525762
865	1004->5920	0.00381679
866	1004->5950	0.0416667
867	1004->5951	0.0333333
868	1004->5957	0.0171306
869	1004->5958	0.0483871
870	1004->5960	0.0454545
871	1004->5961	0.0185185
872	1004->5962	0.0185185
873	1004->597	0
874	1004->597195	0
875	1004->598	0.0689655
876	1004->5988	0
877	1004->5994	0
878	1004->5997	0
879	1004->6013	0
880	1004->6021	0
881	1004->6022	0.0226629
882	1004->6029	0
883	1004->6030	0.0280374
884	1004->6031	0.0264901
885	1004->6036	0
886	1004->6037	0.00396825
887	1004->6047	0.01
888	1004->6057	0.0114943
889	1004->6058	0
890	1004->6083	0.0233463
891	1004->60961	0
892	1004->6106	0.0222222
893	1004->611	0.0377358
894	1004->6112	0.0133333
895	1004->6128	0
896	1004->6131	0.0280374
897	1004->6132	0.0264901
898	1004->6133	0.0196078
899	1004->6137	0.0222222
900	1004->6140	0.0133333
901	1004->61503	0.0416667
902	1004->6166	0
903	1004->6175	0
904	1004->6176	0.0196078
905	1004->6238	0
906	1004->6262	0.0222222
907	1004->6267	0.0222222
908	1004->6274	0.015625
909	1004->6287	0.027027
910	1004->6288	0.027027
911	1004->6305	0.00877193
912	1004->6306	0.0222222
913	1004->6322	0.0133333
914	1004->6326742	0.00351494
915	1004->6329	0
916	1004->6354	0
917	1004->638015	0
918	1004->638072	0
919	1004->638124	0.0416667
920	1004->638129	0.0454545
921	1004->641301	0
922	1004->643	0.00877193
923	1004->6436722	0
924	1004->643757	0.0410959
925	1004->643775	0
926	1004->643794	0.0416667
927	1004->643798	0.0454545
928	1004->6438629	0.00381679
929	1004->643975	0.00361533
930	1004->643976	0.0127932
931	1004->6440490	0
932	1004->644066	0.00558269
933	1004->644071	0.00280505
934	1004->644109	0.00384246
935	1004->6443760	0.00558269
936	1004->6446280	0
937	1004->6449797	0.0107672
938	1004->6453841	0
939	1004->64689	0
940	1004->647	0.0860215
941	1004->649	0
942	1004->64959	0
943	1004->64968	0.0196078
944	1004->64969	0.0133333
945	1004->65058	0
946	1004->65059	0.0233463
947	1004->65063	0.0309278
948	1004->65065	0.027027
949	1004->65070	0.0210526
950	1004->65074	0
951	1004->65091	0.0210526
952	1004->65103	0.0171306
953	1004->65110	0.0255319
954	1004->65127	0.0483871
955	1004->652	0.0114943
956	1004->65252	0
957	1004->65359	0.00381194
958	1004->65369	0.0550459
959	1004->65533	0.0483871
960	1004->656516	0
961	1004->656979	0.00877193
962	1004->65728	0
963	1004->6613	0.00877193
964	1004->666	0.0343348
965	1004->66762	0
966	1004->668	0.122449
967	1004->669	0.101695
968	1004->670	0
969	1004->671	0.00877193
970	1004->6723	0.0114943
971	1004->673	0.0333333
972	1004->674	0
973	1004->675	0
974	1004->676415	0
975	1004->6802	0
976	1004->6804	0.0214286
977	1004->681	0
978	1004->68152	0.0416667
979	1004->6830	0.0160643
980	1004->6831	0.0226629
981	1004->6844	0.01
982	1004->6857365	0
983	1004->6857417	0.0114943
984	1004->688084	0
985	1004->688100	0
986	1004->68841	0.12069
987	1004->6912	0
988	1004->69217	0
989	1004->69698	0
990	1004->70	0.0222222
991	1004->700	0
992	1004->7014903	0.015625
993	1004->7018721	0.010101
994	1004->702	0
995	1004->7027	0
996	1004->70914	0.0232558
997	1004->70949	0
998	1004->71	0.031746
999	1004->71070	0.0133333
1000	1004->71077	0.0333333
1001	1004->71080	0.0416667
1002	1004->71082	0.0222222
1003	1004->712	0
1004	1004->713	0
1005	1004->71448891	0.00409207
1006	1004->71448892	0.00500626
1007	1004->71448894	0.00266223
1008	1004->71448895	0.00500626
1009	1004->71448902	0.00483384
1010	1004->71448903	0.00558269
1011	1004->71448908	0.00350877
1012	1004->71448909	0.00350877
1013	1004->71448911	0.00340716
1014	1004->71448912	0.00372613
1015	1004->71448913	0.00372613
1016	1004->71448915	0.003615
1017	1004->71448916	0.00396432
1018	1004->71448917	0.00396432
1019	1004->71448919	0.00384246
1020	1004->71448920	0.0042261
1021	1004->71448968	0.00518807
1022	1004->71448977	0.00518807
1023	1004->71768102	0
1024	1004->71768135	0
1025	1004->72715763	0.00678733
1026	1004->72886	0.0576923
1027	1004->73323	0.0214286
1028	1004->7339	0.0387931
1029	1004->736715	0.0185185
1030	1004->7427	0
1031	1004->74688	0
1032	1004->750	0.0526316
1033	1004->753	0
1034	1004->756	0
1035	1004->757	0.0526316
1036	1004->760	0.0526316
1037	1004->763	0.027027
1038	1004->764	0
1039	1004->769	0.230769
1040	1004->774	0
1041	1004->777	0
1042	1004->780	0.0133333
1043	1004->783	0
1044	1004->784	0
1045	1004->785	0
1046	1004->788	0.0016331
1047	1004->790	0
1048	1004->79014	0
1049	1004->79025	0
1050	1004->79038	0
1051	1004->792	0.0631579
1052	1004->796	0.0454545
1053	1004->798	0
1054	1004->800	0
1055	1004->802	0.0114943
1056	1004->80220	0
1057	1004->80283	0.0333333
1058	1004->803	0.00877193
1059	1004->807	0
1060	1004->82208	0.25
1061	1004->83833	0.00689655
1062	1004->83887	0.0454545
1063	1004->8424	0
1064	1004->85782	0.0114943
1065	1004->8582	0.0233463
1066	1004->8583	0.0171306
1067	1004->86	0.015625
1068	1004->8629	0.00787402
1069	1004->868	0.0416667
1070	1004->8742	0.0133333
1071	1004->87642	0.00707965
1072	1004->887	0
1073	1004->888	0
1074	1004->890	0.015873
1075	1004->892	0
1076	1004->893	0.0555556
1077	1004->8955	0
1078	1004->896	0
1079	1004->8977	0.0210526
1080	1004->8989	0
1081	1004->903	0
1082	1004->91486	0
1083	1004->91493	0.0503597
1084	1004->91528	0
1085	1004->91552	0.027027
1086	1004->91611	0
1087	1004->92094	0
1088	1004->92110	0
1089	1004->92133	0.00537996
1090	1004->92135	0.0333333
1091	1004->92136	0.031746
1092	1004->92153	0.00558269
1093	1004->92283	0
1094	1004->92729	0
1095	1004->92745	0
1096	1004->92746	0
1097	1004->92753	0.0060241
1098	1004->92854	0
1099	1004->9305	0.00877193
1100	1004->93072	0.027027
1101	1004->936	0
1102	1004->938	0.0222222
1103	1004->94204	0
1104	1004->94715	0.0114943
1105	1004->9543026	0.0060241
1106	1004->9543037	0.00558269
1107	1004->9543055	0
1108	1004->9543153	0.00483384
1109	1004->9543169	0.00518807
1110	1004->9543392	0.015625
1111	1004->9548599	0.0134933
1112	1004->9548602	0.0864198
1113	1004->9548674	0
1114	1004->9548880	0.00350877
1115	1004->9548883	0.00381679
1116	1004->9548885	0.00350877
1117	1004->9549326	0.00558269
1118	1004->955	0.015625
1119	1004->96	0.0333333
1120	1004->96009	0
1121	1004->962	0
1122	1004->964	0.0333333
1123	1004->967	0.015625
1124	1004->970	0.0454545
1125	1004->9700	0.0280374
1126	1004->972	0.0352941
1127	1004->9750	0.0133333
1128	1004->977	0
1129	1004->9776838	0.027027
1130	1004->978	0.0185185
1131	1004->979	0.0114943
1132	1004->98	0.0333333
1133	1004->983	0.113924
1134	1004->985	0.00617284
1135	1004->98792	0.00396825
1136	1004->99289	0.027027
1137	1004->99290	0.0232558
1138	1004->99478	0.0185185
1139	1004->9963391	0
1140	1004->9964159	0.015625
1141	1004->997	0.0133333
1142	1004->998	0
1143	1004->999	0.0185185
1144	1005->10133	0.00714286
1145	1005->1014	0.111111
1146	1005->10140	0.0123675
1147	1005->1015	0.15873
1148	1005->101690	0.00196464
1149	1005->1017	0.180851
1150	1005->101770	0.00236967
1151	1005->1021	0.0645161
1152	1005->10214	0.0365854
1153	1005->10219885	0.0416667
1154	1005->1023	0.157143
1155	1005->10238	0.03125
1156	1005->1024	0.0422078
1157	1005->10267	0.0730594
1158	1005->1028	0.0714286
1159	1005->10313378	0.0204082
1160	1005->1032	0.0576923
1161	1005->10329124	0.00400712
1162	1005->1034	0.246154
1163	1005->1038	0
1164	1005->10413	0.1
1165	1005->1045	0
1166	1005->105	0.351351
1167	1005->1050	0.11
1168	1005->1051	0.145833
1169	1005->1052	0.0673077
1170	1005->1053	0.130137
1171	1005->1054	0.0882353
1172	1005->1055	0.137931
1173	1005->1060	0.111111
1174	1005->1066	0.180851
1175	1005->10690	0.0789474
1176	1005->107689	0.0714286
1177	1005->107722	0.00445434
1178	1005->107758	0.0444444
1179	1005->107812	0.0169492
1180	1005->10805	0.0789474
1181	1005->108214	0.0377358
1182	1005->1088	0.0526316
1183	1005->10894570	0.00445434
1184	1005->10902296	0.0365854
1185	1005->10918539	0
1186	1005->10918995	0.0246575
1187	1005->10942192	0.0078019
1188	1005->10946654	0.0574713
1189	1005->110	0.227273
1190	1005->1100	0.0625
1191	1005->11005	0.0185185
1192	1005->11006912	0.0184995
1193	1005->1102	0
1194	1005->1103	0
1195	1005->11050836	0.0153689
1196	1005->111	0.0384615
1197	1005->1110	0.177419
1198	1005->1112	0.1
1199	1005->11170991	0.109589
1200	1005->1118	0.0784314
1201	1005->112072	0.0462428
1202	1005->1122	0.0819672
1203	1005->11222	0.0192837
1204	1005->1123	0.03125
1205	1005->1130	0.0153846
1206	1005->1131	0.0415094
1207	1005->11318	0.0571429
1208	1005->1132	0.0335196
1209	1005->1135	0.0657895
1210	1005->11355423	0.00214629
1211	1005->1136	0.0384615
1212	1005->1137	0.0982143
1213	1005->11426583	0.0854271
1214	1005->1146	0
1215	1005->114683	0.0752688
1216	1005->114935	0.00773196
1217	1005->1150	0.00909091
1218	1005->115098	0.00514139
1219	1005->115116	0.0240964
1220	1005->115254	0.0454545
1221	1005->11536759	0.0693069
1222	1005->1174	0.028169
1223	1005->1175	0.0571429
1224	1005->1176	0.02
1225	1005->1179	0.00665557
1226	1005->118	0
1227	1005->11811	0.0927152
1228	1005->11850	0.0183486
1229	1005->1188	0.0526316
1230	1005->119	0.047619
1231	1005->119033	0.0119048
1232	1005->119058132	0.0344168
1233	1005->119219	0.0638298
1234	1005->119228	0.0855263
1235	1005->119405	0.088
1236	1005->1195	0.0967742
1237	1005->11954007	0.121212
1238	1005->11954010	0.011215
1239	1005->11954026	0.0843373
1240	1005->11954042	0.00943396
1241	1005->11954043	0.0117302
1242	1005->11954058	0.00943396
1243	1005->11954059	0.0117302
1244	1005->11954078	0.152866
1245	1005->11966110	0.0107817
1246	1005->11966111	0.0152621
1247	1005->11966123	0.0157031
1248	1005->11966124	0.0101112
1249	1005->11966145	0.0166774
1250	1005->11966146	0.014433
1251	1005->11966155	0.0117057
1252	1005->11966158	0.0117057
1253	1005->11966160	0.0134271
1254	1005->11966162	0.0125224
1255	1005->11966163	0.014433
1256	1005->11966166	0.0179833
1257	1005->11966169	0.0109661
1258	1005->11966171	0.0149786
1259	1005->11966172	0.0101112
1260	1005->11966173	0.0109661
1261	1005->11966175	0.0123381
1262	1005->11966177	0.0102941
1263	1005->11966179	0.00968188
1264	1005->11966192	0.0151307
1265	1005->11966197	0.0102941
1266	1005->11966204	0.013245
1267	1005->11966205	0.00714286
1268	1005->11966212	0.0160991
1269	1005->11966216	0.0125224
1270	1005->11966220	0.0139165
1271	1005->11966267	0.08
1272	1005->11970	0.136364
1273	1005->1198	0.149533
1274	1005->11988266	0.111111
1275	1005->11988267	0.0227273
1276	1005->12003287	0.0373832
1277	1005->12039	0.122449
1278	1005->12085802	0.00377893
1279	1005->121885	0.0503282
1280	1005->121893	0.0100334
1281	1005->121935	0.00222222
1282	1005->121947	0.178571
1283	1005->121969	0.0444444
1284	1005->121992	0.0656371
1285	1005->122121	0.00363636
1286	1005->122250	0.1
1287	1005->122283	0.0142552
1288	1005->122336	0.03125
1289	1005->122356	0.0125
1290	1005->122357	0.15625
1291	1005->12310779	0.0789474
1292	1005->12358800	0.00222222
1293	1005->123658	0.171598
1294	1005->123727	0.0342298
1295	1005->123743	0.00669643
1296	1005->123907	0.0147059
1297	1005->123912	0.1
1298	1005->123938	0.0509554
1299	1005->123991	0.2
1300	1005->123996	0.0208034
1301	1005->124	0.140845
1302	1005->1245	0.0967742
1303	1005->12463319	0.056338
1304	1005->124886	0.0352423
1305	1005->12599	0.0454545
1306	1005->12647	0.0895522
1307	1005->126747	0.107383
1308	1005->127370	0.0645161
1309	1005->128	0.0309278
1310	1005->12850019	0.00729927
1311	1005->128869	0.0789474
1312	1005->128973	0.0284091
1313	1005->129	0
1314	1005->129297	0.0384615
1315	1005->130805	0.0730594
1316	1005->133246	0.0284091
1317	1005->13344694	0.105691
1318	1005->134490	0.0428571
1319	1005->135	0.0843373
1320	1005->135191	0.0344828
1321	1005->137	0.0945946
1322	1005->13730	0.0102041
1323	1005->13804	0.0282258
1324	1005->13831140	0.00461053
1325	1005->13945	0.0585586
1326	1005->14080393	0.0206186
1327	1005->14180	0.0534351
1328	1005->145068	0
1329	1005->14556929	0.025
1330	1005->145729	0.0456026
1331	1005->145742	0.0428571
1332	1005->145815	0.0344828
1333	1005->14917	0
1334	1005->149436	0.0184874
1335	1005->14985	0.0159363
1336	1005->150855	0.0456026
1337	1005->150968	0.010989
1338	1005->151104	0.123967
1339	1005->151187	0.132653
1340	1005->151276	0.0776699
1341	1005->151725	0.0776699
1342	1005->151927	0.0714286
1343	1005->152441	0.217822
1344	1005->152657	0.011236
1345	1005->1549095	0.0695652
1346	1005->1549098	0.140845
1347	1005->15719509	0.00688073
1348	1005->15775275	0.00934579
1349	1005->159296	0.047619
1350	1005->15942880	0.124402
1351	1005->15942888	0.00643915
1352	1005->15942889	0.00643915
1353	1005->15993	0.0278373
1354	1005->160433	0.017316
1355	1005->160487	0.0365854
1356	1005->160520	0
1357	1005->160556	0.0236967
1358	1005->160603	0.0344828
1359	1005->16061227	0
1360	1005->16061579	0.0664452
1361	1005->160617	0.0844595
1362	1005->160647	0.151163
1363	1005->160666	0.0549451
1364	1005->160913	0.076087
1365	1005->161166	0.0714286
1366	1005->161214	0.0262009
1367	1005->161227	0.121212
1368	1005->161234	0.0421053
1369	1005->161500	0.0588235
1370	1005->164628	0.0518293
1371	1005->164735	0.117409
1372	1005->164800	0.0115207
1373	1005->16500	0.0218579
1374	1005->165007	0.11236
1375	1005->165130	0.0306122
1376	1005->165271	0.011236
1377	1005->165388	0.078125
1378	1005->165390	0.0171551
1379	1005->165435	0.0137363
1380	1005->165436	0.0107817
1381	1005->165491	0.0174538
1382	1005->166760	0.0559211
1383	1005->1669	0.0673077
1384	1005->16722111	0.0114943
1385	1005->16722112	0.0119522
1386	1005->167685	0.00222222
1387	1005->168989	0.0275862
1388	1005->16950	0.0538117
1389	1005->169508	0.0342857
1390	1005->169621	0.00968188
1391	1005->170	0.0275862
1392	1005->171	0.0336134
1393	1005->17106	0.0309278
1394	1005->171548	0.0185185
1395	1005->172313	0.0730594
1396	1005->172502	0.0290758
1397	1005->173	0.025
1398	1005->173183	0.00222222
1399	1005->1738	0.0982143
1400	1005->174	0
1401	1005->174549	0.181102
1402	1005->17473	0.0364431
1403	1005->176	0.0625
1404	1005->177	0
1405	1005->17796835	0.0793651
1406	1005->18189	0.0344828
1407	1005->1826	0.0793651
1408	1005->18396	0.0247718
1409	1005->186	0.280702
1410	1005->186004	0.229508
1411	1005->18666812	0.0758123
1412	1005->187790	0.0236967
1413	1005->188324	0.133333
1414	1005->188803	0.045082
1415	1005->188960	0.0784314
1416	1005->188966	0.0364146
1417	1005->189062	0.122449
1418	1005->189122	0.0298507
1419	1005->18950	0.0373832
1420	1005->189741	0.0574713
1421	1005->19	0.162791
1422	1005->190	0.011236
1423	1005->192878	0.0673077
1424	1005->193305	0.0384615
1425	1005->193321	0
1426	1005->193425	0.0139165
1427	1005->193475	0.152542
1428	1005->193516	0.0334928
1429	1005->193524	0.0041841
1430	1005->193735	0.0334302
1431	1005->193787	0.323529
1432	1005->193886	0.130137
1433	1005->194024	0.121212
1434	1005->194791	0.0119048
1435	1005->196427	0.00623701
1436	1005->199	0
1437	1005->203	0.0882353
1438	1005->20841830	0.0204082
1439	1005->20843328	0.0159363
1440	1005->21122601	0.0106534
1441	1005->21122662	0.00990099
1442	1005->21145142	0.217822
1443	1005->21587070	0.039823
1444	1005->216	0.133333
1445	1005->217	0.0879121
1446	1005->218	0.0542636
1447	1005->21896400	0.139241
1448	1005->221493	0.00669643
1449	1005->222	0
1450	1005->222656	0.191176
1451	1005->222786	0.0164835
1452	1005->227	0.097561
1453	1005->23327	0.0465116
1454	1005->23615404	0.152542
1455	1005->23657851	0.0656371
1456	1005->23724458	0.0273973
1457	1005->23724459	0.0288625
1458	1005->23724463	0.0364431
1459	1005->23724466	0.0288625
1460	1005->23724484	0.00222222
1461	1005->23724485	0.00445434
1462	1005->23724496	0.00340798
1463	1005->23724497	0.00268097
1464	1005->23724498	0.00208395
1465	1005->23724544	0.0204082
1466	1005->23724570	0.0248447
1467	1005->23724571	0.00222222
1468	1005->23724596	0.00932836
1469	1005->23724597	0.00445434
1470	1005->23724607	0.1
1471	1005->239	0.0526316
1472	1005->243	0.08
1473	1005->246983	0.00196464
1474	1005->247	0.0428571
1475	1005->24755536	0.0131332
1476	1005->24755558	0.00660502
1477	1005->24755586	0
1478	1005->24771808	0.0384615
1479	1005->24798681	0.0284091
1480	1005->24798711	0.012963
1481	1005->24798720	0.0629139
1482	1005->24841	0
1483	1005->24883423	0.0115207
1484	1005->24883454	0.0915751
1485	1005->24883456	0.118182
1486	1005->24892715	0.0212766
1487	1005->24892716	0.00287454
1488	1005->24892719	0
1489	1005->24892720	0.0244957
1490	1005->24892721	0.0184874
1491	1005->24892723	0.00427249
1492	1005->24892725	0.014068
1493	1005->24892729	0.056338
1494	1005->24892739	0.014068
1495	1005->249	0
1496	1005->250388	0.0982143
1497	1005->25076	0.047619
1498	1005->25137912	0.0695652
1499	1005->25137933	0.190476
1500	1005->25163995	0.0948905
1501	1005->2519	0.0381679
1502	1005->25195379	0.00659548
1503	1005->25201427	0.00263908
1504	1005->25201749	0.0133038
1505	1005->25203497	0.118182
1506	1005->25203768	0.00415628
1507	1005->25203769	0.00824653
1508	1005->252379	0.010989
1509	1005->25244751	0
1510	1005->25271599	0.00950119
1511	1005->25271619	0.0719424
1512	1005->264	0.0526316
1513	1005->27284	0
1514	1005->273	0
1515	1005->277	0.0625
1516	1005->278	0.280702
1517	1005->280	0
1518	1005->281	0
1519	1005->284	0.0212766
1520	1005->2879	0.028169
1521	1005->287955	0
1522	1005->289	0.0428571
1523	1005->2969	0.0277778
1524	1005->297	0
1525	1005->29936	0
1526	1005->300	0.0576923
1527	1005->3032849	0.0309278
1528	1005->3035456	0.12844
1529	1005->3036931	0.0142552
1530	1005->305	0
1531	1005->3080603	0
1532	1005->3080609	0.0576923
1533	1005->3080745	0.18705
1534	1005->3081383	0.0134271
1535	1005->3081958	0.00628931
1536	1005->3082032	0.016
1537	1005->3082089	0
1538	1005->3082140	0.0125224
1539	1005->3082152	0.0134271
1540	1005->3083382	0.0032175
1541	1005->311	0.160377
1542	1005->313	0
1543	1005->31402	0.003367
1544	1005->321	0.00773196
1545	1005->3246006	0.0789474
1546	1005->327	0.0456026
1547	1005->33	0
1548	1005->33032	0.0465116
1549	1005->33037	0.105691
1550	1005->338	0.111111
1551	1005->339	0.1
1552	1005->34231	0.0147059
1553	1005->3469	0.176471
1554	1005->34755	0.0153846
1555	1005->35717	0.0638298
1556	1005->379	0.0344828
1557	1005->38	0.125
1558	1005->3893	0.0225564
1559	1005->402	0
1560	1005->40473184	0.0819672
1561	1005->41635	0.0693069
1562	1005->42626838	0.00742574
1563	1005->4369188	0.00121359
1564	1005->439153	0.0143296
1565	1005->439155	0.0164835
1566	1005->439160	0.0784314
1567	1005->439162	0.2
1568	1005->439163	0.0373832
1569	1005->439167	0.088
1570	1005->439168	0.2
1571	1005->439174	0.0638298
1572	1005->439175	0.019573
1573	1005->439176	0.012931
1574	1005->439178	0.0136054
1575	1005->439182	0.0153846
1576	1005->439183	0.234568
1577	1005->439184	0.152542
1578	1005->439186	0.0136054
1579	1005->439190	0.152542
1580	1005->439191	0.190476
1581	1005->439194	0.0819672
1582	1005->439195	0.0344828
1583	1005->439197	0.0580913
1584	1005->439203	0.0344828
1585	1005->439204	0.0344828
1586	1005->439205	0.0344828
1587	1005->439208	0.0377358
1588	1005->439213	0.0373832
1589	1005->439215	0.12844
1590	1005->439216	0.111111
1591	1005->439220	0.0421053
1592	1005->439224	0.0509554
1593	1005->439227	0.0384615
1594	1005->439230	0.0465116
1595	1005->439232	0.0673077
1596	1005->439233	0.0373832
1597	1005->439235	0.0895522
1598	1005->439236	0.123967
1599	1005->439237	0.019573
1600	1005->439245	0.0344828
1601	1005->439251	0.0843373
1602	1005->439255	0.0227273
1603	1005->439258	0.030303
1604	1005->439260	0.0673077
1605	1005->439264	0.12844
1606	1005->439269	0.125
1607	1005->439273	0.118182
1608	1005->439278	0.408451
1609	1005->439279	0.1
1610	1005->439280	0.0509554
1611	1005->439281	0.0638298
1612	1005->439283	0.0336134
1613	1005->439284	0.0784314
1614	1005->439286	0.08
1615	1005->439290	0.12844
1616	1005->439303	0.0060423
1617	1005->439315	0.0789474
1618	1005->439316	0.0625
1619	1005->439319	0.0248447
1620	1005->439343	0.12844
1621	1005->439351	0.12844
1622	1005->439357	0.0373832
1623	1005->439373	0.0990099
1624	1005->439375	0.0945946
1625	1005->439376	0.0673077
1626	1005->439389	0.0526316
1627	1005->439394	0.1
1628	1005->439396	0.0784314
1629	1005->439398	0.0793651
1630	1005->439399	0.152542
1631	1005->439400	0.114754
1632	1005->439402	0.08
1633	1005->439406	0.0714286
1634	1005->439415	0.00943396
1635	1005->439418	0.076087
1636	1005->439423	0.00236967
1637	1005->439427	0.0784314
1638	1005->439432	0.14557
1639	1005->439444	0.0829493
1640	1005->439446	0.030303
1641	1005->439452	0.114865
1642	1005->439455	0.0594059
1643	1005->439456	0.0594059
1644	1005->439462	0.0604982
1645	1005->439463	0.138393
1646	1005->439468	0.0324427
1647	1005->439479	0
1648	1005->439480	0.0567376
1649	1005->439498	0.0752688
1650	1005->439503	0.0352423
1651	1005->439544	0.0226757
1652	1005->439577	0.00236967
1653	1005->439586	0.00664452
1654	1005->439656	0.057971
1655	1005->439664	0.0097561
1656	1005->439695	0.0247718
1657	1005->439714	0.0416667
1658	1005->439744	0.0625
1659	1005->439762	0.0339426
1660	1005->439766	0.168831
1661	1005->439774	0.168421
1662	1005->439788	0.0584795
1663	1005->439791	0
1664	1005->439833	0.0107422
1665	1005->439853	0.00790514
1666	1005->439905	0.088
1667	1005->439924	0.0259067
1668	1005->439968	0.0485437
1669	1005->440035	0.00958466
1670	1005->440043	0.107383
1671	1005->440064	0.139241
1672	1005->440117	0.0730594
1673	1005->440160	0.123967
1674	1005->440162	0.0428571
1675	1005->440179	0.0882353
1676	1005->440194	0.107383
1677	1005->440211	0.0779817
1678	1005->440235	0.0588235
1679	1005->440236	0.138365
1680	1005->440248	0.0945946
1681	1005->440279	0.0657895
1682	1005->440289	0.0719424
1683	1005->440298	0.019337
1684	1005->440304	0.0550459
1685	1005->440314	0.019337
1686	1005->440333	0.0491071
1687	1005->440336	0.0206186
1688	1005->440349	0.0633484
1689	1005->440364	0.0746269
1690	1005->440371	0.00445434
1691	1005->440377	0.00916497
1692	1005->440384	0.00591716
1693	1005->440431	0.12782
1694	1005->440460	0.00557621
1695	1005->440478	0.162393
1696	1005->440558	0.00236967
1697	1005->440559	0.00208768
1698	1005->440568	0.0344037
1699	1005->440573	0.00943396
1700	1005->440584	0.0337079
1701	1005->440641	0.0784314
1702	1005->440667	0.15625
1703	1005->440670	0
1704	1005->440707	0.00877193
1705	1005->440721	0.00877193
1706	1005->440723	0.0255591
1707	1005->440728	0.0526316
1708	1005->440729	0.0789474
1709	1005->440754	0.0366492
1710	1005->440755	0.0300429
1711	1005->440772	0.0112108
1712	1005->440775	0.00665557
1713	1005->440776	0.00773196
1714	1005->440784	0.0128205
1715	1005->440810	0.0416667
1716	1005->440840	0.034296
1717	1005->440841	0.0344828
1718	1005->440847	0.0647059
1719	1005->440848	0.0645161
1720	1005->440850	0.0125
1721	1005->440853	0.176471
1722	1005->440854	0.0869565
1723	1005->440873	0.0645161
1724	1005->440875	0.0714286
1725	1005->440878	0.08
1726	1005->440892	0.168831
1727	1005->440901	0.182692
1728	1005->440923	0.045082
1729	1005->440932	0
1730	1005->440936	0.0285714
1731	1005->440937	0.0530035
1732	1005->440938	0.0559211
1733	1005->440962	0.078125
1734	1005->440995	0.0136054
1735	1005->440996	0.0854271
1736	1005->440997	0.0784314
1737	1005->441039	0.12844
1738	1005->441260	0.255102
1739	1005->44140569	0.0146751
1740	1005->44257	0.0284091
1741	1005->443198	0.138889
1742	1005->443199	0.0305755
1743	1005->443200	0.0304348
1744	1005->443201	0.171429
1745	1005->443212	0.00208768
1746	1005->443237	0.0041841
1747	1005->443244	0.0261097
1748	1005->443245	0.00208768
1749	1005->443429	0.0107422
1750	1005->443736	0.105691
1751	1005->443844	0.030303
1752	1005->443849	0
1753	1005->444097	0.00958466
1754	1005->444150	0.107692
1755	1005->444331	0.0490196
1756	1005->444412	0.019573
1757	1005->444485	0.0143296
1758	1005->444493	0.0153846
1759	1005->444679	0.00222222
1760	1005->444795	0.0222222
1761	1005->444899	0.010989
1762	1005->444941	0.0422078
1763	1005->444972	0.177419
1764	1005->445049	0.00877193
1765	1005->445127	0.0137313
1766	1005->445344	0.0123381
1767	1005->445354	0.00790514
1768	1005->445395	0.045082
1769	1005->445675	0.0221066
1770	1005->445713	0.0354839
1771	1005->445794	0.0180995
1772	1005->445888	0.0400616
1773	1005->445995	0.0536585
1774	1005->446013	0.0142552
1775	1005->446220	0.0222222
1776	1005->446357	0.0336134
1777	1005->446439	0
1778	1005->446894	0.0915751
1779	1005->446925	0
1780	1005->447123	0.0298507
1781	1005->447145	0.045082
1782	1005->447277	0.025
1783	1005->448154	0.0588235
1784	1005->448209	0.0309893
1785	1005->448348	0.0208034
1786	1005->448438	0
1787	1005->448457	0.0117302
1788	1005->449043	0.0221066
1789	1005->449118	0.013245
1790	1005->449304	0.194175
1791	1005->449517	0.00514139
1792	1005->449534	0.0152621
1793	1005->449538	0.0131265
1794	1005->457	0.0344828
1795	1005->46173085	0.0645161
1796	1005->46173136	0.0526316
1797	1005->46173178	0.0197775
1798	1005->46173244	0.0465116
1799	1005->46173345	0.0197775
1800	1005->46173705	0.00387973
1801	1005->46173708	0.00387973
1802	1005->46173738	0.00343694
1803	1005->46173742	0.00366636
1804	1005->46173748	0.0103
1805	1005->46173749	0.00297442
1806	1005->46173757	0.00189548
1807	1005->46173758	0.00371747
1808	1005->46173760	0.00267464
1809	1005->46173808	0.00445434
1810	1005->46173938	0.0206186
1811	1005->46173939	0.0285714
1812	1005->46173940	0.053719
1813	1005->46173941	0.0454545
1814	1005->46174054	0.00550964
1815	1005->46174065	0.025
1816	1005->46224536	0.00676329
1817	1005->46224537	0.00659548
1818	1005->46224539	0.00676329
1819	1005->46224544	0.00676329
1820	1005->46783527	0.00470958
1821	1005->4687	0.0423729
1822	1005->46906049	0.0819672
1823	1005->46906053	0.0656371
1824	1005->46942369	0.130137
1825	1005->472	0.0791367
1826	1005->473	0.08
1827	1005->49	0.0895522
1828	1005->493570	0.0206186
1829	1005->4971	0.0100334
1830	1005->49852422	0.0147247
1831	1005->49859612	0.114754
1832	1005->49859700	0.0156687
1833	1005->5	0.304348
1834	1005->500	0.0344828
1835	1005->502	0.0125
1836	1005->50986117	0.00660502
1837	1005->51	0.139241
1838	1005->511	0.025641
1839	1005->51351778	0
1840	1005->5146	0.0519481
1841	1005->5202	0.0423729
1842	1005->5280335	0
1843	1005->5280344	0.0383275
1844	1005->5280346	0.0311419
1845	1005->5280352	0.0128205
1846	1005->5280353	0.0128205
1847	1005->5280360	0.0117302
1848	1005->5280361	0.106061
1849	1005->5280363	0.00877193
1850	1005->5280374	0.0205479
1851	1005->5280383	0.0101695
1852	1005->5280393	0.0793651
1853	1005->5280398	0.0793651
1854	1005->5280411	0.0119048
1855	1005->5280427	0.0117302
1856	1005->5280435	0.00393701
1857	1005->5280450	0.012931
1858	1005->5280453	0.0169492
1859	1005->5280483	0.010582
1860	1005->5280489	0.00121359
1861	1005->5280492	0.00943396
1862	1005->5280493	0.00958466
1863	1005->5280497	0.00877193
1864	1005->5280500	0.111111
1865	1005->5280507	0.056338
1866	1005->5280516	0.00623701
1867	1005->5280523	0.132653
1868	1005->5280525	0.12844
1869	1005->5280533	0.190476
1870	1005->5280535	0.0309278
1871	1005->5280536	0.0695652
1872	1005->5280541	0
1873	1005->5280585	0.0141593
1874	1005->5280591	0.00909091
1875	1005->5280595	0.0752688
1876	1005->5280625	0.0714286
1877	1005->5280651	0.00909091
1878	1005->5280673	0.160377
1879	1005->5280700	0.00536585
1880	1005->5280718	0.111111
1881	1005->5280720	0.010989
1882	1005->5280729	0.0119048
1883	1005->5280778	0.00943396
1884	1005->5280784	0
1885	1005->5280788	0
1886	1005->5280789	0
1887	1005->5280791	0.00121359
1888	1005->5280795	0.0119617
1889	1005->5280802	0.056338
1890	1005->5280817	0.0107527
1891	1005->5280829	0.0168539
1892	1005->5280831	0.00713719
1893	1005->5280832	0.00267142
1894	1005->5280833	0.00342173
1895	1005->5280834	0.00493827
1896	1005->5280835	0.00713719
1897	1005->5280836	0.00686499
1898	1005->5280837	0.0110619
1899	1005->5280838	0.0222222
1900	1005->5280839	0.0275862
1901	1005->5280841	0.0673077
1902	1005->5280844	0.039823
1903	1005->5280878	0.0133779
1904	1005->5280883	0.00817439
1905	1005->5280892	0.00943396
1906	1005->5280893	0.00943396
1907	1005->5280899	0.00554939
1908	1005->5280934	0.012931
1909	1005->5280971	0
1910	1005->5281039	0.0673077
1911	1005->5281128	0.0119048
1912	1005->5281223	0.0031746
1913	1005->5281230	0
1914	1005->5281234	0.00348028
1915	1005->5281243	0.00443459
1916	1005->5281327	0.00222222
1917	1005->5281976	0.0869565
1918	1005->5281992	0.00243013
1919	1005->5281993	0.00243013
1920	1005->5282172	0.118182
1921	1005->5283142	0.00943396
1922	1005->5283144	0.00943396
1923	1005->5283146	0.00943396
1924	1005->5283147	0.00943396
1925	1005->5283157	0.0101695
1926	1005->5283202	0.0101695
1927	1005->5283203	0.0101695
1928	1005->5283204	0.0101695
1929	1005->5283205	0.0101695
1930	1005->5283546	0.00636492
1931	1005->5283548	0.00554017
1932	1005->5283560	0.0298507
1933	1005->5283731	0.0112108
1934	1005->5283748	0.0105263
1935	1005->5284270	0.00222222
1936	1005->5284271	0.00208768
1937	1005->5287432	0.0969697
1938	1005->5287993	0.00664452
1939	1005->5288705	0.0253807
1940	1005->529	0.528302
1941	1005->5316080	0.0119048
1942	1005->5316113	0.0383275
1943	1005->5326875	0.0204638
1944	1005->53297366	0.00445434
1945	1005->533	0
1946	1005->53323638	0.138889
1947	1005->53356705	0.0150376
1948	1005->53477655	0.114865
1949	1005->535	0.047619
1950	1005->53827506	0.1
1951	1005->5459780	0.0184874
1952	1005->5459802	0.0708661
1953	1005->5459811	0
1954	1005->5459822	0.047619
1955	1005->5459949	0.18705
1956	1005->5460041	0
1957	1005->5460331	0.0418719
1958	1005->5460362	0.0752688
1959	1005->5460413	0.0207547
1960	1005->5460448	0.0982143
1961	1005->5460646	0.0550459
1962	1005->5462190	0.0714286
1963	1005->5462234	0.0200717
1964	1005->5462235	0.0186418
1965	1005->5462259	0.168421
1966	1005->5462261	0.132653
1967	1005->5462263	0.019337
1968	1005->5462265	0.0714286
1969	1005->5462266	0.0585586
1970	1005->5462303	0.0645161
1971	1005->54670067	0.180851
1972	1005->54675756	0.0752688
1973	1005->54675784	0.0776699
1974	1005->547	0.0882353
1975	1005->54723872	0.20438
1976	1005->5483640	0.180851
1977	1005->5496796	0.0183486
1978	1005->5497123	0.010989
1979	1005->5497143	0.0142552
1980	1005->55289370	0.0344828
1981	1005->558	0.0571429
1982	1005->561	0.20354
1983	1005->563	0.047619
1984	1005->56928068	0.122449
1985	1005->56928099	0.0393701
1986	1005->5753	0.0117302
1987	1005->5754	0.0136986
1988	1005->5756	0.0159363
1989	1005->5757	0.017316
1990	1005->5779	0.0465116
1991	1005->5780	0.0183486
1992	1005->5789	0.0342857
1993	1005->5793	0.0373832
1994	1005->58	0.1
1995	1005->5810	0.08
1996	1005->5816	0.0603448
1997	1005->5819	0.0321543
1998	1005->5839	0.0192837
[truncated: 651,798+ more rows]
